# Supplementary material for: Integrated Metabolomics and Lipidomics Analysis Reveals the Mechanism Behind the Action of Chiglitazar on the Protection Against Sepsis-Induced Acute Lung Injury
Source: Metabolites. 2025 Apr 25;15(5):290. doi: 10.3390/metabo15050290 (PMC12112857; doi:10.3390/metabo15050290)
Supplement: Supplementary file 1 [file metabolites-15-00290-s001.zip]

Archive with 1 entries (1 files):
- metabolites-3579937-supplementary.pdf
